# Supplementary material for: Reversibility of Spermatogonial Stem Cell Injury After Single Acute Scrotal Hyperthermia in Mouse and Rat Models: A Systematic Review
Source: Reprod Med Biol. 2026 May 11;25(1):e70055. doi: 10.1002/rmb2.70055 (PMC13160925; doi:10.1002/rmb2.70055)
Supplement: Supplementary file 2 — Table S1: Full database search strategies & run dates. [file RMB2-25-e70055-s003.xlsx]

## Sheet: Final
Supplementary Table 1. Full database search strategies & run dates
Database	Interface	Search run date	Publication span limit	Language limit	Hits returned
PubMed	NIH	2025‑05‑06	2005‑01‑01 to 2025‑05‑01	English	223
Embase	Ovid	2025‑05‑13	2005‑2025	English	271
Scopus	Elsevier	2025‑05‑08	2005–2025	English	444
Web of Science Core Collection	Clarivate	2025‑05‑08	2005–2025	English	382
