# Supplementary material for: Reversibility of Spermatogonial Stem Cell Injury After Single Acute Scrotal Hyperthermia in Mouse and Rat Models: A Systematic Review
Source: Reprod Med Biol. 2026 May 11;25(1):e70055. doi: 10.1002/rmb2.70055 (PMC13160925; doi:10.1002/rmb2.70055)
Supplement: Supplementary file 3 — Table S2: Primary reasons for excluding 590 records during title/abstract screening. [file RMB2-25-e70055-s004.xlsx]

## Sheet: Exclusion reasons_F
Supplementary Table 2. Primary reasons for excluding 590 records during title/abstract screening.
Reason for exclusion at screening*	n	Percentage of screened records†
Irrelevant heat protocol	352	57.6105
Outcome not of interest	78	12.766
Non-rodent species	71	11.6203
Not primary research (review/editorial)	48	7.85597
In-vitro / in-silico only	39	6.38298
Retracted study	1	0.163666
Non-English full text	1	0.163666
Duplicate report (full text)	0	0
Total	590	96.563
* Applied mutually exclusively; each record assigned its first applicable reason in the hierarchy described in Methods. † Calculated against 611 records screened after deduplication. Each record was assigned a single primary exclusion reason according to the following hierarchy: non-rodent species → irrelevant heat protocol → outcome not of interest → not primary research → in-vitro / in-silico o…
