# Supplementary material for: Reversibility of Spermatogonial Stem Cell Injury After Single Acute Scrotal Hyperthermia in Mouse and Rat Models: A Systematic Review
Source: Reprod Med Biol. 2026 May 11;25(1):e70055. doi: 10.1002/rmb2.70055 (PMC13160925; doi:10.1002/rmb2.70055)
Supplement: Supplementary file 4 — Table S3: Reasons for excluding reports after full‐text eligibility assessment. [file RMB2-25-e70055-s002.xlsx]

## Sheet: Full-text exclusion
Supplementary Table 3. Reasons for excluding reports after full-text eligibility assessment.
Reason for exclusion at full-text stage	n	% of full-text screened records†
Irrelevant heat protocol	2	9.52381
Outcome not of interest	1	4.7619
Total	3	14.2857
* Applied mutually exclusively; each record assigned its first applicable reason in the hierarchy described in Methods. † Calculated against 21 full-text records screened after full-text eligibility assessment. #Each record was assigned a single primary exclusion reason according to the following hierarchy: non-rodent species → irrelevant heat protocol → outcome not of interest → not primary rese…
