# Supplementary material for: Reversibility of Spermatogonial Stem Cell Injury After Single Acute Scrotal Hyperthermia in Mouse and Rat Models: A Systematic Review
Source: Reprod Med Biol. 2026 May 11;25(1):e70055. doi: 10.1002/rmb2.70055 (PMC13160925; doi:10.1002/rmb2.70055)
Supplement: Supplementary file 5 — Table S4: Risk of bias per study. [file RMB2-25-e70055-s005.xlsx]

## Sheet: RoB Plot_F
Supplementary Table 4. Risk of bias per study
Study ID	RoB_seq	RoB_blind	RoB_inc	RoB_rep/oth	Overall
Lee et al 2020-Mouse
Aldahhan et al 2019_Rat
Chihara et al 2014_Mouse
Chihara et al 2015_Mouse
Dong et al 2016_Mouse
Hasani et al 2020_Mouse
Ilkhani et al 2020_Mouse
Kheradmand et al 2011_Rat
Kheradmand et al 2012_Rat
Khosravi et al 2020_Mouse
Liu et al 2012_Mouse
Melo et al 2022_Rat
Mohajeri & Kaffashi 2015_Mouse
Moradpour et al 2018_Rat
Pérez-Crespo et al 2008_Mouse
Queiroz et al 2013_Rat
Tenorio et al 2013_Rat
Zhang et al 2020_Mouse
Low (L): bias unlikely
Unclear (U): information missing
High (H): bias present
RoB_seq = random-sequence generation; RoB_blind = blinding of caregivers/outcome assessors; RoB_inc = incomplete outcome data; RoB_rep/oth = Selective outcome reporting and other sources of bias.
Overall RoB rule: Red if any domain = High; Yellow if ≥ 1 domain = Unclear and none High; Green only if all domains = Low.
