# Supplementary material for: Reversibility of Spermatogonial Stem Cell Injury After Single Acute Scrotal Hyperthermia in Mouse and Rat Models: A Systematic Review
Source: Reprod Med Biol. 2026 May 11;25(1):e70055. doi: 10.1002/rmb2.70055 (PMC13160925; doi:10.1002/rmb2.70055)
Supplement: Supplementary file 6 — Table S5: Key reasons underpinning risk‐of‐bias judgments across the four consolidated domains (n = 18 studies). [file RMB2-25-e70055-s001.xlsx]

## Sheet: Sheet3
Supplementary Table 5. Key reasons underpinning risk‑of‑bias judgements across the four consolidated domains (n = 18 studies)
Domain (abbrev.)	Low n (%)	Unclear n (%)	High n (%)	Representative reasons for Unclear / High judgements*
Sequence / allocation (RoB_seq)	0 (0 %)	18 (100 %)	0 (0 %)	Random sequence generation not described (18) • Allocation concealment never reported
Blinding (RoB_blind)	0 (0 %)	18 (100 %)	0 (0 %)	Care‑giver blinding not stated (18) • Outcome‑assessor masking not reported
Incomplete outcome data (RoB_inc)	13 (72 %)	5 (28 %)	0 (0 %)	Unclear: group‑size discrepancies, attrition not explained (5)
Reporting / other (RoB_rep/oth)†	1 (6 %)	10 (56 %)	7 (39 %)	High: Selective outcome reporting (7); Unit‑of‑analysis error / pseudoreplication (3); Genotype or co‑intervention confound (1) Unclear: Random housing not reported (10); Funding / COI not stated (4)
*Counts may exceed 18 because some studies contributed more than one reason (only the primary driver is listed for each High/Unclear judgement).
† Random‑housing information and other design issues were assessed within RoB_rep/oth in accordance with the modified SYRCLE guide.
Overall risk of bias: 14 / 18 studies were classified High (any domain = High); 4 / 18 were Unclear; none met Low across all four domains.
